# Supplementary material for: Whole-Genome Resequencing Reveals Deep Genomic Differentiation and Highly Differentiated Segments Between a Composite Domestic Cattle Population and Yak from the Ili River Valley and Other Xinjiang Regions
Source: Animals (Basel). 2026 Jun 5;16(11):1746. doi: 10.3390/ani16111746 (PMC13255603; doi:10.3390/ani16111746)
Supplement: Supplementary file 1 [file animals-16-01746-s001.zip]

Archive with 1 entries (1 files):
- animals-4282205-supplementary.pdf
